# Supplementary material for: Coocclusion of Helicoverpa armigera Single Nucleopolyhedrovirus (HearSNPV) and Helicoverpa armigera Multiple Nucleopolyhedrovirus (HearMNPV): Pathogenicity and Stability in Homologous and Heterologous Hosts
Source: Viruses. 2022 Mar 26;14(4):687. doi: 10.3390/v14040687 (PMC9025457; doi:10.3390/v14040687)
Supplement: Supplementary file 1 [file viruses-14-00687-s001.zip]

Archive with 1 entries (1 files):
- viruses-1627862-supplementary.pdf
